# Supplementary material for: Metabolomic Profiling Reveals PGPR-Driven Drought Tolerance in Contrasting Brassica juncea Genotypes
Source: Metabolites. 2025 Jun 19;15(6):416. doi: 10.3390/metabo15060416 (PMC12195340; doi:10.3390/metabo15060416)
Supplement: Supplementary file 1 [file metabolites-15-00416-s001.zip]

Archive with 1 entries (1 files):
- metabolites-3695341-supplementary.pdf
